# Supplementary material for: High coverage fluid-phase floating lipid bilayers supported by ω-thiolipid self-assembled monolayers
Source: J R Soc Interface. 2014 Sep 6;11(98):20140447. doi: 10.1098/rsif.2014.0447 (PMC4233693; doi:10.1098/rsif.2014.0447)
Supplement: Data [file rsif20140447supp2.xlsx]

## Sheet: Figure 1
Raw data from SPR Experiment of thiolipid assembly Fig1B
Sensorgram Fc=2_X	Sensorgram Fc=2_Y
Time(s)	Resonance Units
1	18577.5
2	18577.8
3	18578.1
4	18576.9
5	18575.2
6	18575.3
7	18577.3
8	18579.6
9	18580
10	18580.2
11	18580.3
12	18580.6
13	18581.1
14	18581.1
15	18581.9
16	18582.8
17	18583.3
18	18583.5
19	18583.9
20	18584.9
21	18585.5
22	18585.6
23	18586.1
24	18587.3
25	18587.7
26	18587.8
27	18588.2
28	18588.6
29	18589
30	18589.6
31	18590
32	18590.5
33	18591.7
34	18592.3
35	18592.9
36	18592.9
37	18593.2
38	18593.9
39	18594.7
40	18595.3
41	18596.4
42	18597.7
43	18598.8
44	18599.9
45	18600.8
46	18601.8
47	18602.9
48	18603.7
49	18604.3
50	18605.3
51	18606
52	18606.5
53	18607.2
54	18607.9
55	18608.6
56	18609.4
57	18610.6
58	18611.6
59	18612.3
60	18613
61	18613.7
62	18614.4
63	18618.7
64	18619.5
65	18620.2
66	18621
67	18376.8
68	18071.8
69	17803.4
70	17610.3
71	17509.3
72	17462.3
73	17453.1
74	17446.7
75	17445.8
76	17445
77	17443.5
78	17443.3
79	17442.3
80	17442
81	17442.1
82	17441.7
83	17442.2
84	17442.1
85	17442.3
86	17442.9
87	17443.2
88	17443.6
89	17444
90	17444.5
91	17445.4
92	17445.8
93	17446.4
94	17447
95	17447.7
96	17448.5
97	17449.2
98	17449.8
99	17450.6
100	17451.2
101	17452
102	17452.7
103	17453.5
104	17454.2
105	17455
106	17455.8
107	17456.5
108	17457.4
109	17458.2
110	17459
111	17459.9
112	17460.7
113	17461.6
114	17462.5
115	17463.4
116	17464.1
117	17465.1
118	17466.1
119	17467
120	17467.9
121	17468.9
122	17469.9
123	17470.8
124	17471.8
125	17472.7
126	17473.8
127	17474.7
128	17475.7
129	17476.7
130	17477.7
131	17478.7
132	17479.7
133	17480.6
134	17481.5
135	17482.7
136	17483.6
137	17484.7
138	17486
139	17486.7
140	17487.6
141	17488.7
142	17489.6
143	17490.6
144	17491.6
145	17492.5
146	17493.6
147	17494.5
148	17495.6
149	17496.6
150	17497.6
151	17498.5
152	17499.6
153	17500.5
154	17501.5
155	17502.6
156	17503.5
157	17504.6
158	17505.7
159	17506.8
160	17507.8
161	17508.8
162	17509.9
163	17510.4
164	17507.4
165	17527.6
166	17631.7
167	17754
168	17913.5
169	18046.5
170	18119.2
171	18181
172	18225.2
173	18262.8
174	18294.8
175	18327.2
176	18357.5
177	18387.2
178	18409.7
179	18429.3
180	18444.7
181	18455.8
182	18465.5
183	18473.7
184	18480.7
185	18487.1
186	18491.9
187	18497.4
188	18502
189	18505.8
190	18518.3
191	18524.1
192	18527.9
193	18531
194	18533.8
195	18535.3
196	18531.7
197	18522
198	18528.2
199	18533.9
200	18535
201	18537.4
202	18541.1
203	18543.6
204	18544.5
205	18548
206	18550.4
207	18552.4
208	18554.1
209	18555.7
210	18557.4
211	18559
212	18560.4
213	18561.7
214	18563.2
215	18564.7
216	18566
217	18567.3
218	18568.5
219	18569.5
220	18570
221	18571.6
222	18572.5
223	18571.8
224	18569.8
225	18570.6
226	18574
227	18576.9
228	18579.2
229	18580.3
230	18581.5
231	18582.7
232	18583.7
233	18584.7
234	18585.9
235	18587
236	18588.1
237	18588.4
238	18588.4
239	18589.3
240	18590.3
241	18589.7
242	18588.7
243	18589.3
244	18591.7
245	18594.7
246	18595.4
247	18596.1
248	18596.7
249	18597.5
250	18598.4
251	18598.7
252	18599.9
253	18601.2
254	18602.1
255	18602.7
256	18603.1
257	18604.6
258	18605.6
259	18606
260	18606.6
261	18608.2
262	18608.9
263	18609.4
264	18609.9
265	18610.7
266	18611.4
267	18612.2
268	18612.8
269	18613.5
270	18614.1
271	18614.8
272	18615.7
273	18616.3
274	18617.1
275	18617.9
276	18618.5
277	18619.1
278	18619.9
279	18620.9
280	18621.4
281	18622
282	18623
283	18624
284	18624.7
285	18625.4
286	18626
287	18626.8
288	18627.5
289	18628.1
290	18628.6
291	18629.1
292	18629.8
293	18630.9
294	18631.7
295	18632.9
296	18633.1
297	18634.8
298	18636.4
299	18637.6
300	18638.8
301	18639.6
302	18640.4
303	18641.2
304	18642
305	18643
306	18643.8
307	18644.6
308	18645.5
309	18646.3
310	18647
311	18648.5
312	18649.4
313	18650.2
314	18651
315	18651.6
316	18652.5
317	18657
318	18657.6
319	18658.5
320	18659.3
321	19107.3
322	20195.3
323	20546.5
324	20598.3
325	20635.4
326	20668.2
327	20693.8
328	20714.2
329	20730.5
330	20743.5
331	20754.9
332	20764.1
333	20772.7
334	20780.6
335	20787.5
336	20793.7
337	20799.6
338	20805.1
339	20810.5
340	20815.6
341	20820.5
342	20825
343	20829.7
344	20834
345	20838.1
346	20842.2
347	20845.9
348	20849.6
349	20853.4
350	20856.8
351	20860.3
352	20863.7
353	20867
354	20870.2
355	20873.3
356	20876.3
357	20879.3
358	20882
359	20884.8
360	20887.6
361	20890.3
362	20893.1
363	20895.6
364	20898.2
365	20900.8
366	20903.2
367	20905.6
368	20908
369	20910.3
370	20912.8
371	20915.1
372	20917.4
373	20919.7
374	20921.9
375	20924.1
376	20926.3
377	20928.2
378	20930.4
379	20932.3
380	20934.3
381	20936.3
382	20938
383	20940.1
384	20941.8
385	20943.7
386	20945.6
387	20947.3
388	20949.1
389	20950.9
390	20952.6
391	20954.3
392	20955.8
393	20957.6
394	20959.3
395	20960.9
396	20962.5
397	20964
398	20965.5
399	20967.1
400	20968.5
401	20970.2
402	20971.7
403	20973.1
404	20974.7
405	20976.1
406	20977.6
407	20978.9
408	20980.4
409	20981.8
410	20983.2
411	20984.5
412	20985.8
413	20987.2
414	20988.6
415	20989.7
416	20991
417	20992.3
418	20993.5
419	20994.7
420	20995.9
421	20997.3
422	20998.4
423	20999.6
424	21000.9
425	21002
426	21003.2
427	21004.3
428	21005.5
429	21006.6
430	21007.7
431	21008.8
432	21010
433	21011.1
434	21012.2
435	21013.3
436	21014.4
437	21015.5
438	21016.6
439	21017.7
440	21018.7
441	21019.8
442	21020.9
443	21021.9
444	21022.9
445	21023.9
446	21025
447	21026
448	21027
449	21028
450	21029
451	21030
452	21030.9
453	21031.8
454	21032.9
455	21033.8
456	21034.7
457	21035.8
458	21036.7
459	21037.6
460	21038.5
461	21039.4
462	21040.3
463	21041.2
464	21042.2
465	21043.1
466	21044
467	21045
468	21045.7
469	21046.5
470	21047.4
471	21048.3
472	21049.2
473	21050.1
474	21050.9
475	21051.8
476	21052.7
477	21053.4
478	21054.3
479	21055.1
480	21056
481	21056.7
482	21057.6
483	21058.4
484	21059.2
485	21060.1
486	21060.8
487	21061.7
488	21062.6
489	21063.3
490	21064.1
491	21064.8
492	21065.6
493	21066.5
494	21067.2
495	21068
496	21068.7
497	21069.4
498	21070.2
499	21070.9
500	21071.7
501	21072.5
502	21073.1
503	21074
504	21074.7
505	21075.4
506	21076.1
507	21077
508	21077.7
509	21078.4
510	21079
511	21079.8
512	21080.5
513	21081.3
514	21081.9
515	21082.6
516	21083.4
517	21084
518	21084.7
519	21085.5
520	21086.1
521	21086.8
522	21087.5
523	21088.2
524	21089
525	21089.6
526	21090.4
527	21091
528	21091.6
529	21092.3
530	21093
531	21093.7
532	21094.5
533	21095
534	21095.7
535	21096.3
536	21096.9
537	21097.6
538	21098.2
539	21099
540	21099.7
541	21100.2
542	21101
543	21101.5
544	21102.3
545	21102.9
546	21103.5
547	21104.3
548	21104.9
549	21105.6
550	21106.2
551	21106.9
552	21107.5
553	21108.1
554	21108.7
555	21109.5
556	21110.1
557	21110.7
558	21111.4
559	21111.9
560	21112.6
561	21113.2
562	21113.8
563	21114.5
564	21115.1
565	21115.7
566	21116.3
567	21117
568	21117.7
569	21118.2
570	21118.9
571	21119.5
572	21120
573	21120.6
574	21121.2
575	21121.9
576	21122.4
577	21123.1
578	21123.7
579	21124.2
580	21124.8
581	21125.3
582	21125.9
583	21126.6
584	21127.2
585	21127.7
586	21128.3
587	21129
588	21129.5
589	21130.1
590	21130.7
591	21131.3
592	21131.8
593	21132.4
594	21133
595	21133.6
596	21134.2
597	21134.7
598	21135.2
599	21135.8
600	21136.5
601	21137
602	21137.6
603	21138.1
604	21138.7
605	21139.3
606	21139.9
607	21140.4
608	21140.9
609	21141.5
610	21142.3
611	21142.8
612	21143.3
613	21143.9
614	21144.4
615	21144.9
616	21145.4
617	21145.9
618	21146.6
619	21147
620	21147.6
621	21148.1
622	21148.8
623	21149.3
624	21149.9
625	21150.4
626	21150.9
627	21151.4
628	21151.9
629	21152.5
630	21153
631	21153.6
632	21154.3
633	21154.7
634	21155.3
635	21155.8
636	21156.4
637	21156.9
638	21157.3
639	21157.9
640	21158.4
641	21159.1
642	21159.6
643	21160.1
644	21160.7
645	21161.1
646	21161.6
647	21162.3
648	21162.8
649	21163.3
650	21163.7
651	21164.3
652	21164.9
653	21165.3
654	21165.9
655	21166.3
656	21166.9
657	21167.4
658	21168
659	21168.5
660	21168.9
661	21169.4
662	21170.1
663	21170.5
664	21171
665	21171.6
666	21172.1
667	21172.8
668	21173.2
669	21173.8
670	21174.3
671	21174.7
672	21175.3
673	21175.8
674	21176.3
675	21176.9
676	21177.5
677	21177.9
678	21178.4
679	21179
680	21179.5
681	21180
682	21180.5
683	21181
684	21181.4
685	21182
686	21182.4
687	21183
688	21183.5
689	21184
690	21184.5
691	21185
692	21185.6
693	21186.1
694	21186.5
695	21187.1
696	21187.6
697	21188.2
698	21188.8
699	21189.1
700	21189.7
701	21190.3
702	21190.8
703	21191.2
704	21191.8
705	21192.4
706	21192.7
707	21193.2
708	21193.7
709	21194.2
710	21194.9
711	21195.2
712	21195.8
713	21196.3
714	21196.8
715	21197.2
716	21197.7
717	21198.1
718	21198.6
719	21199.1
720	21199.7
721	21200.1
722	21200.7
723	21201.2
724	21201.8
725	21202.2
726	21202.7
727	21203.3
728	21203.7
729	21204.2
730	21204.7
731	21205.2
732	21205.7
733	21206.2
734	21206.7
735	21207.2
736	21207.7
737	21208.1
738	21208.6
739	21209.2
740	21209.6
741	21210.1
742	21210.5
743	21211.1
744	21211.7
745	21212
746	21212.5
747	21213.2
748	21213.6
749	21214.3
750	21214.7
751	21215.3
752	21215.8
753	21216.2
754	21216.6
755	21217.1
756	21217.6
757	21218.1
758	21218.6
759	21219.1
760	21219.7
761	21220.2
762	21220.6
763	21221.2
764	21221.6
765	21222.1
766	21222.6
767	21223.1
768	21223.4
769	21224
770	21224.6
771	21224.9
772	21225.6
773	21226
774	21226.4
775	21226.9
776	21227.4
777	21227.9
778	21228.4
779	21228.8
780	21229.4
781	21229.9
782	21230.4
783	21230.8
784	21231.3
785	21231.8
786	21232.1
787	21232.7
788	21233.1
789	21233.6
790	21234.2
791	21234.6
792	21235
793	21235.5
794	21235.9
795	21236.5
796	21237
797	21237.4
798	21237.8
799	21238.3
800	21239
801	21239.3
802	21239.8
803	21240.3
804	21240.6
805	21241.2
806	21241.6
807	21242.1
808	21242.5
809	21243
810	21243.5
811	21243.8
812	21244.3
813	21244.8
814	21245.2
815	21245.6
816	21246
817	21246.4
818	21246.9
819	21247.3
820	21247.7
821	21248.3
822	21248.6
823	21249.1
824	21249.6
825	21249.9
826	21250.3
827	21250.8
828	21251.3
829	21251.7
830	21252.1
831	21252.5
832	21252.9
833	21253.2
834	21253.7
835	21254.1
836	21254.4
837	21254.9
838	21255.3
839	21255.6
840	21256
841	21256.3
842	21256.8
843	21257.2
844	21257.4
845	21257.9
846	21258.3
847	21258.7
848	21259.1
849	21259.4
850	21259.8
851	21260.1
852	21260.4
853	21260.7
854	21261.1
855	21261.5
856	21261.8
857	21262.2
858	21262.6
859	21262.8
860	21263.1
861	21263.6
862	21263.9
863	21264.2
864	21264.6
865	21264.8
866	21265.1
867	21265.4
868	21265.7
869	21265.9
870	21266.3
871	21266.7
872	21266.9
873	21267.3
874	21267.5
875	21267.8
876	21268.1
877	21268.4
878	21268.6
879	21269
880	21269.2
881	21269.5
882	21269.8
883	21270
884	21270.3
885	21270.6
886	21270.7
887	21271
888	21271.3
889	21271.5
890	21271.8
891	21272
892	21272.3
893	21272.5
894	21272.7
895	21273.1
896	21273.2
897	21273.4
898	21273.8
899	21273.9
900	21274.1
901	21274.3
902	21274.4
903	21274.6
904	21274.8
905	21275
906	21275.2
907	21275.3
908	21275.4
909	21275.4
910	21275.5
911	21275.7
912	21275.6
913	21275.8
914	21275.7
915	21275.7
916	21275.7
917	21275.6
918	21275.6
919	21275.5
920	21275.4
921	21274.5
922	21270.7
923	21135
924	20694.9
925	20538.6
926	20453.1
927	20415.5
928	20376.1
929	20325.7
930	20265.8
931	20248.7
932	20231
933	20208.7
934	20198.3
935	20188.7
936	20178.8
937	20173.4
938	20162.5
939	20156.7
940	20147.1
941	20140.9
942	20137
943	20130.8
944	20126.3
945	20121.7
946	20117.1
947	20113
948	20110.8
949	20107.2
950	20102.1
951	20096.9
952	20092.1
953	20089
954	20085
955	20074.8
956	20070.8
957	20057.1
958	20051.6
959	20048.9
960	20046.5
961	20043.2
962	20041.5
963	20039.7
964	20037.1
965	20034.4
966	20030.6
967	20026.7
968	20023.2
969	20019.9
970	20017
971	20014
972	20011.2
973	20008.4
974	20005.8
975	20003.4
976	20000.9
977	19998.4
978	19996
979	19993.8
980	19991.3
981	19989.2
982	19986.6
983	19983.6
984	19981.7
985	19979.3
986	19974.9
987	19971.2
988	19969.8
989	19967.7
990	19966
991	19964.5
992	19966.3
993	19966.6
994	19965.8
995	19963.9
996	19962.1
997	19960.4
998	19958.8
999	19957.1
1000	19955.2
1001	19953.4
1002	19951.4
1003	19949.6
1004	19948
1005	19946.6
1006	19945.2
1007	19942.7
1008	19940.4
1009	19938.4
1010	19936.5
1011	19934.6
1012	19931.8
1013	19927.9
1014	19926.1
1015	19925.5
1016	19926.4
1017	19925.2
1018	19923.6
1019	19922
1020	19920.5
1021	19919.3
1022	19917.8
1023	19916.7
1024	19915.9
1025	19914.6
1026	19913.1
1027	19911.3
1028	19910.6
1029	19909.3
1030	19907.6
1031	19906
1032	19905.4
1033	19904.1
1034	19902.5
1035	19901.1
1036	19899.6
1037	19898.3
1038	19897
1039	19895.8
1040	19894.8
1041	19894.1
1042	19893
1043	19892
1044	19890.7
1045	19889.1
1046	19888.1
1047	19887.2
1048	19886.6
1049	19885.2
1050	19883.4
1051	19882.8
1052	19882.1
1053	19881.2
1054	19880.3
1055	19879.4
1056	19878.6
1057	19877.3
1058	19876.3
1059	19875.5
1060	19874.2
1061	19873.1
1062	19872.1
1063	19871.2
1064	19870.2
1065	19869.7
1066	19869.2
1067	19868.2
1068	19867.3
1069	19866.3
1070	19865.4
1071	19866.5
1072	19867.3
1073	19866.7
1074	19866.2
1075	19852.7
1076	19798.3
1077	19595.2
1078	19384.1
1079	19258.7
1080	19212.3
1081	19199.4
1082	19197.7
1083	19197
1084	19197
1085	19196.5
1086	19196
1087	19195.6
1088	19195.2
1089	19195
1090	19194.6
1091	19194.4
1092	19194.5
1093	19194.2
1094	19194.2
1095	19194.1
1096	19193.9
1097	19193.9
1098	19193.9
1099	19193.8
1100	19193.6
1101	19193.5
1102	19193.5
1103	19193.3
1104	19193.3
1105	19193.3
1106	19193.2
1107	19193.3
1108	19193.4
1109	19193.3
1110	19193.3
1111	19193.3
1112	19193.3
1113	19193.4
1114	19193.3
1115	19193.5
1116	19193.7
1117	19193.6
1118	19193.7
1119	19193.8
1120	19193.9
1121	19193.9
1122	19194
1123	19194.1
1124	19194.2
1125	19194.3
1126	19194.4
1127	19194.5
1128	19194.5
1129	19194.6
1130	19194.8
1131	19195
1132	19195.1
1133	19195.1
1134	19195.3
1135	19195.4
1136	19195.4
1137	19195.6
1138	19195.7
1139	19195.7
1140	19195.9
1141	19196.1
1142	19196.3
1143	19196.2
1144	19196.4
1145	19196.7
1146	19196.6
1147	19196.8
1148	19196.9
1149	19197.1
1150	19197.2
1151	19197.4
1152	19197.5
1153	19197.6
1154	19197.5
1155	19197.7
1156	19197.9
1157	19197.9
1158	19198
1159	19198.1
1160	19198.3
1161	19198.3
1162	19198.5
1163	19198.7
1164	19198.6
1165	19198.9
1166	19199
1167	19199
1168	19199.2
1169	19199.4
1170	19199.4
1171	19199.5
1172	19196.2
1173	19196.3
1174	19221.2
1175	19332.2
1176	19466.8
1177	19524.9
1178	19584.3
1179	19604.5
1180	19619
1181	19612.2
1182	19607.2
1183	19598.5
1184	19588
1185	19581.8
1186	19573.4
1187	19572.9
1188	19567.3
1189	19565.7
1190	19566
1191	19559.3
1192	19561.6
1193	19560.4
1194	19560.9
1195	19562.2
1196	19560.6
1197	19561.6
1198	19564.4
1199	19567.6
1200	19568
1201	19568
1202	19567.6
1203	19575.7
1204	19585.5
1205	19585.7
1206	19576.4
1207	19561.2
1208	19556.5
1209	19557.9
1210	19560.7
1211	19559.4
1212	19562.9
1213	19562
1214	19562.4
1215	19561.9
1216	19561.4
1217	19560.9
1218	19560.5
1219	19560.4
1220	19560.3
1221	19560.1
1222	19560.1
1223	19560
1224	19559.8
1225	19559.9
1226	19559.8
1227	19559.8
1228	19558.7
1229	19559.1
1230	19559.4
1231	19558.4
1232	19555.6
1233	19555.5
1234	19557.6
1235	19559
1236	19560.1
1237	19560.1
1238	19559.9
1239	19560.2
1240	19560
1241	19559.7
1242	19559.3
1243	19559.1
1244	19559.2
1245	19558.8
1246	19557.3
1247	19557.3
1248	19557.3
1249	19557.4
1250	19556.6
1251	19553.9
1252	19553.8
1253	19554.4
1254	19557.2
1255	19557.3
1256	19557.1
1257	19557
1258	19557
1259	19557.2
1260	19556.9
1261	19556.9
1262	19557.6
1263	19557.7
1264	19557.8
1265	19557.3
1266	19557.4
1267	19557.9
1268	19557.8
1269	19557.1
1270	19557.5
1271	19557.8
1272	19557.7
1273	19557.2
1274	19557
1275	19557.1
1276	19556.9
1277	19556.9
1278	19556.8
1279	19556.8
1280	19556.9
1281	19556.7
1282	19556.8
1283	19556.7
1284	19556.7
1285	19556.8
1286	19556.7
1287	19556.7
1288	19556.8
1289	19557.1
1290	19557
1291	19556.9
1292	19557.4
1293	19557.6
1294	19557.6
1295	19557.5
1296	19557.5
1297	19557.3
1298	19557.5
1299	19557.5
1300	19557
1301	19556.9
1302	19557.1
1303	19557.4
1304	19558
1305	19559
1306	19557.6
1307	19557.3
1308	19557.2
1309	19557.1
1310	19557
1311	19556.9
1312	19556.8
1313	19556.7
1314	19556.7
1315	19556.6
1316	19556.6
1317	19556.7
1318	19556.7
1319	19556.7
1320	19556.8
1321	19557.3
1322	19557.5
1323	19557.5
1324	19557.4
1325	19557.3
1326	19558.6
1327	19561.3
1328	19561.4
1329	19561.5
1330	19565
1331	20308.3
1332	21094.4
1333	21186.8
1334	21195.5
1335	21205.5
1336	21218.7
1337	21228.6
1338	21235.2
1339	21240.6
1340	21243
1341	21246
1342	21247.6
1343	21248.8
1344	21250.4
1345	21251
1346	21252.3
1347	21253.1
1348	21253.7
1349	21255
1350	21255.6
1351	21256.6
1352	21257.6
1353	21258.2
1354	21259.4
1355	21260
1356	21260.9
1357	21261.6
1358	21262.2
1359	21263.3
1360	21264
1361	21264.7
1362	21265.8
1363	21266.3
1364	21267.2
1365	21267.8
1366	21268.5
1367	21269.6
1368	21270.2
1369	21271.1
1370	21271.9
1371	21272.7
1372	21273.5
1373	21274.2
1374	21275
1375	21275.8
1376	21276.5
1377	21277.3
1378	21277.9
1379	21278.7
1380	21279.5
1381	21280.1
1382	21281
1383	21281.6
1384	21282.3
1385	21283.1
1386	21283.6
1387	21284.3
1388	21284.9
1389	21285.6
1390	21286.3
1391	21286.9
1392	21287.5
1393	21288.3
1394	21288.9
1395	21289.5
1396	21290.1
1397	21290.8
1398	21291.4
1399	21292.1
1400	21292.8
1401	21293.4
1402	21294
1403	21294.8
1404	21295.4
1405	21296
1406	21296.7
1407	21297.2
1408	21297.7
1409	21298.2
1410	21298.9
1411	21299.4
1412	21300.1
1413	21300.5
1414	21301.2
1415	21301.7
1416	21302.4
1417	21302.9
1418	21303.4
1419	21303.9
1420	21304.5
1421	21304.9
1422	21305.6
1423	21306
1424	21306.7
1425	21307.3
1426	21307.7
1427	21308.4
1428	21308.9
1429	21309.4
1430	21309.9
1431	21310.5
1432	21311
1433	21311.5
1434	21312.1
1435	21312.6
1436	21313.1
1437	21313.7
1438	21314.3
1439	21314.7
1440	21315.4
1441	21315.8
1442	21316.1
1443	21316.7
1444	21317.1
1445	21317.6
1446	21318.1
1447	21318.6
1448	21319.2
1449	21319.6
1450	21320.1
1451	21320.6
1452	21321.1
1453	21321.5
1454	21321.9
1455	21322.5
1456	21323.1
1457	21323.4
1458	21324
1459	21324.4
1460	21324.8
1461	21325.4
1462	21325.9
1463	21326.2
1464	21326.6
1465	21327.2
1466	21327.7
1467	21328.1
1468	21328.5
1469	21329
1470	21329.4
1471	21329.9
1472	21330.4
1473	21330.7
1474	21331.2
1475	21331.7
1476	21332.1
1477	21332.7
1478	21333
1479	21333.5
1480	21333.9
1481	21334.4
1482	21334.9
1483	21335.2
1484	21335.6
1485	21336.2
1486	21336.6
1487	21337.1
1488	21337.4
1489	21337.8
1490	21338.4
1491	21338.7
1492	21339.3
1493	21339.7
1494	21340
1495	21340.5
1496	21341
1497	21341.3
1498	21341.7
1499	21342.1
1500	21342.5
1501	21342.9
1502	21343.3
1503	21343.8
1504	21344.2
1505	21344.8
1506	21344.9
1507	21345.3
1508	21345.9
1509	21346.3
1510	21346.8
1511	21347.2
1512	21347.6
1513	21347.9
1514	21348.3
1515	21348.9
1516	21349.3
1517	21349.7
1518	21350.1
1519	21350.5
1520	21351
1521	21351.4
1522	21351.8
1523	21352.1
1524	21352.6
1525	21352.9
1526	21353.2
1527	21353.7
1528	21354.1
1529	21354.6
1530	21355.1
1531	21355.4
1532	21355.8
1533	21356.2
1534	21356.6
1535	21357
1536	21357.5
1537	21357.9
1538	21358.4
1539	21358.8
1540	21359.3
1541	21359.6
1542	21359.9
1543	21360.4
1544	21360.9
1545	21361.2
1546	21361.5
1547	21361.9
1548	21362.4
1549	21362.8
1550	21363.3
1551	21363.7
1552	21364
1553	21364.5
1554	21364.8
1555	21365.2
1556	21365.6
1557	21366
1558	21366.4
1559	21366.9
1560	21367.3
1561	21367.7
1562	21368
1563	21368.5
1564	21368.9
1565	21369.2
1566	21369.5
1567	21370
1568	21370.4
1569	21370.8
1570	21371.2
1571	21371.7
1572	21371.9
1573	21372.4
1574	21372.7
1575	21373.2
1576	21373.6
1577	21374
1578	21374.4
1579	21374.8
1580	21375.2
1581	21375.4
1582	21375.8
1583	21376.1
1584	21376.6
1585	21377
1586	21377.4
1587	21377.8
1588	21378.2
1589	21378.6
1590	21379
1591	21379.4
1592	21379.8
1593	21380.2
1594	21380.6
1595	21381.1
1596	21381.3
1597	21381.7
1598	21382.2
1599	21382.4
1600	21382.8
1601	21383.1
1602	21383.6
1603	21384
1604	21384.3
1605	21384.6
1606	21385.1
1607	21385.5
1608	21385.9
1609	21386.3
1610	21386.7
1611	21387
1612	21387.5
1613	21387.8
1614	21388.2
1615	21388.6
1616	21389
1617	21389.3
1618	21389.7
1619	21390
1620	21390.3
1621	21390.9
1622	21391.2
1623	21391.4
1624	21391.8
1625	21392.2
1626	21392.8
1627	21393.1
1628	21393.5
1629	21393.8
1630	21394.2
1631	21394.5
1632	21395
1633	21395.3
1634	21395.6
1635	21396
1636	21396.4
1637	21396.6
1638	21397.1
1639	21397.4
1640	21397.9
1641	21398.3
1642	21398.7
1643	21399
1644	21399.4
1645	21399.6
1646	21400.1
1647	21400.5
1648	21400.9
1649	21401.2
1650	21401.6
1651	21401.9
1652	21402.3
1653	21402.7
1654	21403
1655	21403.4
1656	21403.9
1657	21404.1
1658	21404.6
1659	21405
1660	21405.4
1661	21405.8
1662	21406.2
1663	21406.6
1664	21406.9
1665	21407.3
1666	21407.7
1667	21408
1668	21408.4
1669	21408.8
1670	21409.3
1671	21409.5
1672	21410
1673	21410.3
1674	21410.7
1675	21411.1
1676	21411.4
1677	21411.7
1678	21412.1
1679	21412.5
1680	21412.9
1681	21413.4
1682	21413.7
1683	21414.1
1684	21414.5
1685	21414.8
1686	21415.3
1687	21415.6
1688	21415.9
1689	21416.2
1690	21416.6
1691	21417
1692	21417.4
1693	21417.8
1694	21418
1695	21418.5
1696	21419
1697	21419.3
1698	21419.6
1699	21420.1
1700	21420.5
1701	21420.9
1702	21421.3
1703	21421.7
1704	21422
1705	21422.4
1706	21422.7
1707	21423.3
1708	21423.5
1709	21424
1710	21424.4
1711	21424.7
1712	21425
1713	21425.4
1714	21425.8
1715	21426.3
1716	21426.6
1717	21427.1
1718	21427.4
1719	21427.8
1720	21428.2
1721	21428.6
1722	21429
1723	21429.3
1724	21429.6
1725	21430.1
1726	21430.6
1727	21430.8
1728	21431.2
1729	21431.6
1730	21432
1731	21432.5
1732	21432.8
1733	21433.2
1734	21433.5
1735	21433.9
1736	21434.3
1737	21434.7
1738	21435.1
1739	21435.4
1740	21435.8
1741	21436.2
1742	21436.5
1743	21436.9
1744	21437.3
1745	21437.6
1746	21438
1747	21438.3
1748	21438.8
1749	21439.2
1750	21439.5
1751	21439.8
1752	21440.2
1753	21440.6
1754	21441.1
1755	21441.4
1756	21441.8
1757	21442.1
1758	21442.4
1759	21442.8
1760	21443.1
1761	21443.5
1762	21443.9
1763	21444.2
1764	21444.6
1765	21444.8
1766	21445.3
1767	21445.5
1768	21445.9
1769	21446.3
1770	21446.8
1771	21447.1
1772	21447.4
1773	21447.8
1774	21448.1
1775	21448.5
1776	21448.9
1777	21449.2
1778	21449.5
1779	21449.9
1780	21450.3
1781	21450.5
1782	21450.8
1783	21451.3
1784	21451.6
1785	21451.9
1786	21452.2
1787	21452.5
1788	21452.9
1789	21453.3
1790	21453.6
1791	21453.9
1792	21454.4
1793	21454.6
1794	21454.9
1795	21455.2
1796	21455.5
1797	21455.8
1798	21456
1799	21456.4
1800	21456.7
1801	21457.1
1802	21457.3
1803	21457.6
1804	21458
1805	21458.1
1806	21458.5
1807	21458.8
1808	21459.2
1809	21459.5
1810	21459.7
1811	21460.1
1812	21460.3
1813	21460.7
1814	21461
1815	21461.2
1816	21461.6
1817	21461.8
1818	21462
1819	21462.4
1820	21462.7
1821	21462.9
1822	21463.2
1823	21463.6
1824	21463.8
1825	21464.1
1826	21464.3
1827	21464.6
1828	21465
1829	21465.1
1830	21465.4
1831	21465.6
1832	21465.9
1833	21466.1
1834	21466.4
1835	21466.6
1836	21466.9
1837	21466.9
1838	21467.2
1839	21467.4
1840	21467.4
1841	21467.7
1842	21467.9
1843	21468
1844	21468.2
1845	21468.4
1846	21468.6
1847	21468.8
1848	21468.9
1849	21469
1850	21469.2
1851	21469.4
1852	21469.5
1853	21469.6
1854	21469.8
1855	21469.9
1856	21470
1857	21470.1
1858	21470.2
1859	21470.3
1860	21470.5
1861	21470.5
1862	21470.6
1863	21470.7
1864	21470.7
1865	21470.9
1866	21470.9
1867	21470.9
1868	21470.9
1869	21471
1870	21471
1871	21471
1872	21471.1
1873	21471.2
1874	21471.2
1875	21471.1
1876	21471.1
1877	21471.1
1878	21471.1
1879	21471.1
1880	21471.1
1881	21471.1
1882	21471
1883	21470.9
1884	21471
1885	21471
1886	21470.9
1887	21470.8
1888	21470.8
1889	21470.6
1890	21470.6
1891	21470.6
1892	21470.5
1893	21470.3
1894	21470.3
1895	21470.1
1896	21470
1897	21469.9
1898	21469.6
1899	21469.5
1900	21469.3
1901	21469.1
1902	21468.9
1903	21468.6
1904	21468.6
1905	21468.4
1906	21468.3
1907	21468
1908	21467.7
1909	21467.4
1910	21467.1
1911	21466.9
1912	21466.6
1913	21466.2
1914	21465.9
1915	21465.6
1916	21465.2
1917	21464.8
1918	21464.5
1919	21463.9
1920	21463.4
1921	21463.1
1922	21462.6
1923	21462.2
1924	21461.8
1925	21461.2
1926	21460.8
1927	21460.2
1928	21459.7
1929	21459.2
1930	21458.7
1931	21456
1932	21452.8
1933	21124.3
1934	20774.4
1935	20653.2
1936	20607.9
1937	20561.8
1938	20538.5
1939	20480.5
1940	20459.5
1941	20438.5
1942	20420.8
1943	20411.3
1944	20402.4
1945	20396.1
1946	20388.5
1947	20380.4
1948	20374.7
1949	20368.8
1950	20358.7
1951	20354.4
1952	20349.5
1953	20345
1954	20340.3
1955	20335.5
1956	20331.1
1957	20327.1
1958	20325.6
1959	20321.7
1960	20316.6
1961	20311.2
1962	20306.5
1963	20303.1
1964	20298.1
1965	20288.6
1966	20283.5
1967	20270.1
1968	20264.8
1969	20262.3
1970	20259.2
1971	20256.3
1972	20253.8
1973	20253.1
1974	20250.6
1975	20247.4
1976	20243.2
1977	20239.2
1978	20235.7
1979	20232.3
1980	20229.1
1981	20226.2
1982	20223.4
1983	20220.4
1984	20217.8
1985	20215.1
1986	20212.6
1987	20210
1988	20207.4
1989	20204.9
1990	20202.4
1991	20200.1
1992	20197.8
1993	20194.4
1994	20192.4
1995	20190.1
1996	20187
1997	20181.7
[truncated: 12,751 more rows]

## Sheet: Figure 2
D2O up spin				D2O downspin				H2O up spin				H2O downspin
qz (Å^-1)	, Reflectivity,	Reflectivity Error		qz (Å^-1)	, Reflectivity,	Reflectivity Error		qz (Å^-1)	, Reflectivity,	Reflectivity Error		qz (Å^-1)	, Reflectivity,	Reflectivity Error
0.011673	1.4737	0.53985		0.011673	1.4092	0.38569		0.011673	0.92074	0.33726		0.011673	1.1515	0.44638
0.012023	1.0656	0.17705		0.012023	1.0525	0.1804		0.012023	0.83459	0.14822		0.012023	1.0612	0.19187
0.012383	0.97508	0.13636		0.012383	1.1	0.16612		0.012383	0.77861	0.11603		0.012383	0.86004	0.13671
0.012755	0.99422	0.12535		0.012755	0.97717	0.12447		0.012755	0.87325	0.11945		0.012755	0.85381	0.11237
0.013138	1.2983	0.15189		0.013138	1.2652	0.15303		0.013138	0.82584	0.11411		0.013138	0.83405	0.10971
0.013532	1.0832	0.11258		0.013532	0.95404	0.10172		0.013532	0.4473	0.058671		0.013532	0.82432	0.087984
0.013938	0.92238	0.089275		0.013938	0.99618	0.093023		0.013938	0.5907	0.068819		0.013938	0.85422	0.081795
0.014356	0.83218	0.07171		0.014356	0.93103	0.077431		0.014356	0.44122	0.049416		0.014356	0.72893	0.066337
0.014786	0.64304	0.059425		0.014786	0.58428	0.056506		0.014786	0.49669	0.048856		0.014786	0.71098	0.064427
0.01523	0.27001	0.032179		0.01523	0.25362	0.031281		0.01523	0.40716	0.040727		0.01523	0.65103	0.055878
0.015687	0.21284	0.026635		0.015687	0.29932	0.031608		0.015687	0.32168	0.032779		0.015687	0.55928	0.045099
0.016157	0.24545	0.026846		0.016157	0.37247	0.033012		0.016157	0.29217	0.028111		0.016157	0.59964	0.043189
0.016642	0.17445	0.020098		0.016642	0.39349	0.031002		0.016642	0.27947	0.025509		0.016642	0.52649	0.037094
0.017141	0.21438	0.021169		0.017141	0.41113	0.030254		0.017141	0.24814	0.022013		0.017141	0.4844	0.032604
0.017656	0.19544	0.018323		0.017656	0.37357	0.02573		0.017656	0.25711	0.021094		0.017656	0.48449	0.029747
0.018185	0.23834	0.019732		0.018185	0.4491	0.027765		0.018185	0.20673	0.017933		0.018185	0.45821	0.028051
0.018731	0.21086	0.016797		0.018731	0.38642	0.023159		0.018731	0.17253	0.015185		0.018731	0.3731	0.022947
0.019293	0.21498	0.015749		0.019293	0.3803	0.021379		0.019293	0.12523	0.011744		0.019293	0.3214	0.01962
0.019872	0.17955	0.012971		0.019872	0.37466	0.01969		0.019872	0.094289	0.0093703		0.019872	0.24631	0.01554
0.020468	0.18157	0.012851		0.020468	0.35153	0.018322		0.020468	0.076652	0.0080798		0.020468	0.22404	0.014221
0.021082	0.13432	0.010269		0.021082	0.33045	0.016672		0.021082	0.058523	0.0066424		0.021082	0.20525	0.012883
0.021714	0.14198	0.010098		0.021714	0.3172	0.015407		0.021714	0.040738	0.005239		0.021714	0.1563	0.01052
0.022366	0.10858	0.0082552		0.022366	0.31714	0.014595		0.022366	0.025306	0.0038884		0.022366	0.13613	0.0091985
0.023037	0.10678	0.007802		0.023037	0.26701	0.012662		0.023037	0.019501	0.0032423		0.023037	0.12805	0.0085697
0.023728	0.08567	0.0065204		0.023728	0.22941	0.01095		0.023728	0.015447	0.0027071		0.023728	0.10121	0.0070907
0.02444	0.065861	0.0053282		0.02444	0.21224	0.0098529		0.02444	0.01739	0.0027232		0.02444	0.078298	0.0058465
0.025173	0.056956	0.0046682		0.025173	0.17484	0.0083616		0.025173	0.01088	0.0020164		0.025173	0.067376	0.0050861
0.025928	0.048047	0.0040799		0.025928	0.15439	0.0074562		0.025928	0.016727	0.0023923		0.025928	0.066854	0.0048208
0.026706	0.03953	0.0035115		0.026706	0.11579	0.0060745		0.026706	0.014612	0.0021045		0.026706	0.065786	0.0045219
0.027507	0.029153	0.0027902		0.027507	0.10176	0.0052655		0.027507	0.017774	0.0021664		0.027507	0.057089	0.0038802
0.028332	0.018136	0.0020542		0.028332	0.085148	0.0044955		0.028332	0.015616	0.0018767		0.028332	0.047003	0.0033004
0.029182	0.011762	0.0015491		0.029182	0.062672	0.0036162		0.029182	0.019174	0.0019584		0.029182	0.049088	0.0031885
0.030058	0.010176	0.0013608		0.030058	0.046759	0.0029375		0.030058	0.022557	0.0020067		0.030058	0.050324	0.0030117
0.030959	0.0081245	0.0011467		0.030959	0.042298	0.0026443		0.030959	0.018612	0.0017237		0.030959	0.051161	0.0028611
0.031888	0.004589	0.00083452		0.031888	0.034273	0.0022782		0.031888	0.0182	0.0016464		0.031888	0.049458	0.0027215
0.032845	0.0031335	0.00067112		0.032845	0.027047	0.0019165		0.032845	0.015735	0.0014433		0.032845	0.044291	0.0024583
0.03383	0.0035714	0.00070078		0.03383	0.022936	0.0017207		0.03383	0.01487	0.0013855		0.03383	0.039092	0.0022396
0.034845	0.0035767	0.00067451		0.034845	0.015685	0.0013853		0.034845	0.012614	0.0012802		0.034845	0.035481	0.0021385
0.03589	0.0041259	0.00068811		0.03589	0.017462	0.0014587		0.03589	0.0098409	0.0010925		0.03589	0.028718	0.0018666
0.036967	0.0058086	0.00081738		0.036967	0.015247	0.0012812		0.036967	0.0068087	0.0008554		0.036967	0.024955	0.0016795
0.038076	0.0073406	0.00089162		0.038076	0.015685	0.0012702		0.038076	0.0062195	0.00080535		0.038076	0.019166	0.0014242
0.039218	0.006104	0.00076144		0.039218	0.014741	0.0012491		0.039218	0.004086	0.00063491		0.039218	0.014387	0.0012224
0.040395	0.0070973	0.0010954		0.040395	0.011931	0.0020222		0.040395	0.0040512	0.0012392		0.040395	0.010871	0.0016694
0.041607	0.0051411	0.00092893		0.041607	0.011227	0.0013669		0.041607	0.0026621	0.00084966		0.041607	0.0073966	0.00094762
0.042855	0.0043108	0.00077791		0.042855	0.0091502	0.0011846		0.042855	0.001074	0.00046073		0.042855	0.0033453	0.00063017
0.044141	0.0031087	0.00041771		0.044141	0.0074015	0.00080046		0.044141	0.0004626	0.00024586		0.044141	0.0022298	0.00037276
0.045465	0.0021436	0.00033195		0.045465	0.0048316	0.00055464		0.045465	0.00022862	0.00016737		0.045465	0.001027	0.000224
0.046829	0.0010818	0.0002332		0.046829	0.0035875	0.00045613		0.046829	0.00052115	0.00015173		0.046829	0.0004115	0.00012137
0.048234	0.00073498	0.00016256		0.048234	0.0019434	0.00028812		0.048234	0.00048947	0.00011941		0.048234	0.00029887	8.0981e-05
0.049681	0.00054776	0.00010181		0.049681	0.00096512	0.0001735		0.049681	0.00072813	0.0001371		0.049681	0.00018084	6.3983e-05
0.051171	0.00061282	0.00012121		0.051171	0.00077859	0.00013303		0.051171	0.00090162	0.00013344		0.051171	0.00036475	7.7575e-05
0.052706	0.0010041	0.00012526		0.052706	0.0010875	0.00014454		0.052706	0.0011195	0.00017702		0.052706	0.00057744	9.7609e-05
0.054287	0.0014298	0.00015226		0.054287	0.0012935	0.00014647		0.054287	0.00087105	0.00015794		0.054287	0.0007384	9.8896e-05
0.055916	0.0013082	0.00013123		0.055916	0.0014796	0.00014827		0.055916	0.0011443	0.00014137		0.055916	0.00082442	0.00010012
0.057594	0.0014106	0.00012676		0.057594	0.0017693	0.00014507		0.057594	0.0009634	0.00011588		0.057594	0.00070784	8.2901e-05
0.059321	0.0015732	0.00013189		0.059321	0.0021135	0.00015883		0.059321	0.00068834	9.5661e-05		0.059321	0.00060706	7.2425e-05
0.061101	0.0011434	9.7371e-05		0.061101	0.0017566	0.00013035		0.061101	0.00046171	6.9267e-05		0.061101	0.00054494	6.2702e-05
0.062934	0.0010518	8.7129e-05		0.062934	0.0017713	0.00012292		0.062934	0.00025921	4.6931e-05		0.062934	0.0004143	5.0271e-05
0.064822	0.0006234	5.9244e-05		0.064822	0.0010084	7.9077e-05		0.064822	0.00018748	3.6854e-05		0.064822	0.00030964	3.9258e-05
0.066767	0.00030443	3.9849e-05		0.066767	0.00065701	6.1952e-05		0.066767	0.00027267	4.345e-05		0.066767	0.00037627	4.2548e-05
0.06877	0.00017732	2.7777e-05		0.06877	0.00043625	4.8425e-05		0.06877	0.00028096	4.0431e-05		0.06877	0.00043018	4.3065e-05
0.070833	9.1577e-05	1.7457e-05		0.070833	0.00022962	3.0604e-05		0.070833	0.00040496	4.6607e-05		0.070833	0.00045096	4.0398e-05
0.072958	0.00017171	2.4205e-05		0.072958	0.00032212	3.5465e-05		0.072958	0.00040482	4.259e-05		0.072958	0.00056284	4.2846e-05
0.075147	0.00025632	2.8454e-05		0.075147	0.000531	4.3892e-05		0.075147	0.00039881	4.0833e-05		0.075147	0.00066001	4.4209e-05
0.077401	0.00044013	3.5342e-05		0.077401	0.00078103	5.0162e-05		0.077401	0.00034712	3.6588e-05		0.077401	0.00060817	3.9682e-05
0.079723	0.00043889	3.271e-05		0.079723	0.00088187	4.9896e-05		0.079723	0.00026449	2.9097e-05		0.079723	0.00041593	3.0152e-05
0.082115	0.00035958	2.7458e-05		0.082115	0.00081037	4.485e-05		0.082115	0.00022867	2.5234e-05		0.082115	0.00031484	2.4741e-05
0.084578	0.00036061	2.7029e-05		0.084578	0.00064574	3.8394e-05		0.084578	9.9342e-05	1.5804e-05		0.084578	0.00020628	1.91e-05
0.087115	0.00021626	2.0071e-05		0.087115	0.00049717	3.2211e-05		0.087115	5.0456e-05	1.1196e-05		0.087115	0.00011266	1.3394e-05
0.089729	0.00013924	1.5114e-05		0.089729	0.00027004	2.2347e-05		0.089729	3.6272e-05	9.001e-06		0.089729	4.6125e-05	8.2279e-06
0.092421	0.00010327	1.221e-05		0.092421	0.00014423	1.5343e-05		0.092421	4.1426e-05	8.9027e-06		0.092421	1.934e-05	5.0313e-06
0.095193	0.00014925	1.4042e-05		0.095193	0.0001726	1.6082e-05		0.095193	5.0528e-05	9.2546e-06		0.095193	2.4115e-05	5.2878e-06
0.098049	0.00015548	1.3716e-05		0.098049	0.00015251	1.4352e-05		0.098049	5.8799e-05	9.6535e-06		0.098049	3.7281e-05	6.3118e-06
0.10099	0.00013684	1.2252e-05		0.10099	0.00014924	1.364e-05		0.10099	4.5841e-05	8.1404e-06		0.10099	2.967e-05	5.4077e-06
0.10402	0.00011871	1.1125e-05		0.10402	0.00010935	1.1382e-05		0.10402	3.2205e-05	6.6155e-06		0.10402	2.9872e-05	5.3236e-06
0.10714	5.6501e-05	7.4357e-06		0.10714	6.41e-05	8.4144e-06		0.10714	4.8342e-05	7.907e-06		0.10714	3.1968e-05	5.3355e-06
0.11036	4.1121e-05	6.2449e-06		0.11036	5.4735e-05	7.6448e-06		0.11036	2.9215e-05	6.0544e-06		0.11036	3.5879e-05	5.5563e-06
0.11367	4.197e-05	6.2248e-06		0.11367	5.995e-05	7.9284e-06		0.11367	3.652e-05	6.6447e-06		0.11367	6.9237e-05	7.6347e-06
0.11708	7.6046e-05	8.1381e-06		0.11708	8.615e-05	9.2176e-06		0.11708	4.6806e-05	7.315e-06		0.11708	8.4244e-05	8.2168e-06
0.12059	8.9298e-05	8.4366e-06		0.12059	0.00015548	1.1907e-05		0.12059	4.5071e-05	6.8921e-06		0.12059	7.9077e-05	7.6221e-06
0.12421	7.2455e-05	7.3016e-06		0.12421	0.00014267	1.0881e-05		0.12421	3.3582e-05	5.7214e-06		0.12421	5.5587e-05	6.0701e-06
0.12793	6.013e-05	6.589e-06		0.12793	0.00010945	9.3866e-06		0.12793	2.7825e-05	5.1801e-06		0.12793	5.6058e-05	6.0571e-06
0.13177	4.6748e-05	5.6022e-06		0.13177	6.6203e-05	6.9174e-06		0.13177	2.3865e-05	4.6096e-06		0.13177	2.6032e-05	3.9368e-06
0.13572	3.5382e-05	4.6232e-06		0.13572	3.3e-05	4.7455e-06		0.13572	2.2376e-05	4.2836e-06		0.13572	1.9517e-05	3.2717e-06
0.13979	3.1626e-05	4.1878e-06		0.13979	2.574e-05	4.0293e-06		0.13979	2.1999e-05	4.0732e-06		0.13979	1.721e-05	2.9172e-06
0.14399	3.1691e-05	4.1483e-06		0.14399	2.4626e-05	3.7536e-06		0.14399	2.2775e-05	4.0642e-06		0.14399	1.4656e-05	2.6801e-06
0.14831	1.8259e-05	3.0513e-06		0.14831	2.4923e-05	3.7306e-06		0.14831	1.8994e-05	3.6399e-06		0.14831	1.3154e-05	2.4759e-06
0.15276	2.1182e-05	3.1242e-06		0.15276	1.9507e-05	3.0996e-06		0.15276	2.2276e-05	3.6703e-06		0.15276	1.6393e-05	2.5892e-06
0.15734	2.4772e-05	3.3454e-06		0.15734	3.2208e-05	4.0838e-06		0.15734	2.1971e-05	3.5851e-06		0.15734	1.578e-05	2.5356e-06
0.16206	2.0805e-05	2.8861e-06		0.16206	3.7157e-05	4.0981e-06		0.16206	2.5447e-05	3.8248e-06		0.16206	2.1518e-05	2.8842e-06
0.16692	2.9121e-05	3.5173e-06		0.16692	4.3757e-05	4.4751e-06		0.16692	2.4994e-05	3.656e-06		0.16692	2.7371e-05	3.2125e-06
0.17193	2.0856e-05	2.8748e-06		0.17193	3.0054e-05	3.6173e-06		0.17193	2.6203e-05	3.6676e-06		0.17193	2.2074e-05	2.768e-06
0.17709	1.1598e-05	2.1044e-06		0.17709	1.6478e-05	2.6765e-06		0.17709	1.6001e-05	2.8222e-06		0.17709	1.3884e-05	2.1827e-06
0.1824	1.5742e-05	2.5052e-06		0.1824	1.4057e-05	2.4865e-06		0.1824	2.0353e-05	3.2319e-06		0.1824	1.1744e-05	2.013e-06
0.18787	1.3226e-05	2.2745e-06		0.18787	1.2836e-05	2.3385e-06		0.18787	1.755e-05	2.9787e-06		0.18787	1.147e-05	1.977e-06
0.19351	1.0282e-05	1.9465e-06		0.19351	1.2251e-05	2.2573e-06		0.19351	1.9546e-05	3.1351e-06		0.19351	1.2765e-05	2.0769e-06
0.19931	1.2723e-05	2.2241e-06		0.19931	1.6767e-05	2.7574e-06		0.19931	2.0139e-05	3.1972e-06		0.19931	1.4322e-05	2.2511e-06
0.20529	1.3794e-05	2.4036e-06		0.20529	1.3036e-05	2.4985e-06		0.20529	1.8586e-05	2.9763e-06		0.20529	1.6937e-05	2.5054e-06
0.21145	1.0811e-05	2.1539e-06		0.21145	1.3523e-05	2.6115e-06		0.21145	2.2734e-05	3.5021e-06		0.21145	1.3764e-05	2.28e-06
0.2178	9.2542e-06	2.0144e-06		0.2178	1.4423e-05	2.7355e-06		0.2178	2.1272e-05	3.6231e-06		0.2178	1.6897e-05	2.7158e-06
0.22433	1.1614e-05	2.4045e-06		0.22433	9.9454e-06	2.3744e-06		0.22433	1.7104e-05	3.4241e-06		0.22433	1.2547e-05	2.4533e-06
0.23106	7.9222e-06	2.1162e-06		0.23106	6.8547e-06	2.0209e-06		0.23106	1.1868e-05	2.9333e-06		0.23106	1.1634e-05	2.4657e-06
0.23799	1.0262e-05	2.6076e-06		0.23799	7.4385e-06	2.2479e-06		0.23799	1.1952e-05	3.1256e-06		0.23799	1.3987e-05	2.8497e-06
0.24513	7.0262e-06	2.1191e-06		0.24513	9.6814e-06	2.645e-06		0.24513	1.6291e-05	3.9057e-06		0.24513	6.1946e-06	1.8665e-06
0.25248	8.5366e-06	2.6469e-06		0.25248	1.342e-05	3.3459e-06		0.25248	1.9173e-05	4.512e-06		0.25248	1.2063e-05	2.8835e-06
0.26006	9.9128e-06	2.9417e-06		0.26006	1.3133e-05	3.4692e-06		0.26006	1.1496e-05	3.5589e-06		0.26006	1.1529e-05	2.9427e-06
0.26786	9.8009e-06	2.9736e-06		0.26786	1.1451e-05	3.4176e-06		0.26786	1.9683e-05	4.9674e-06		0.26786	1.3398e-05	3.3383e-06
0.2759	1.2409e-05	3.5735e-06		0.2759	6.7419e-06	2.8286e-06		0.2759	8.738e-06	3.5321e-06		0.2759	8.3161e-06	2.8057e-06
0.28417	5.1578e-06	2.497e-06		0.28417	6.0652e-06	2.8484e-06		0.28417	6.2361e-06	2.9856e-06		0.28417	5.2417e-06	2.2889e-06
0.2927	2.0135e-06	1.7131e-06		0.2927	1.0021e-05	4.0379e-06		0.2927	1.033e-05	4.2199e-06		0.2927	5.4884e-06	2.5774e-06

## Sheet: Figure 3
D2O up spin				D2O downspin				H2O up spin				H2O downspin
qz (Å^-1)	, Reflectivity,	Reflectivity Error		qz (Å^-1)	, Reflectivity,	Reflectivity Error		qz (Å^-1)	, Reflectivity,	Reflectivity Error		qz (Å^-1)	, Reflectivity,	Reflectivity Error
0.0123	1.001	0.016805		0.0123	0.54341	0.010773		0.0123	0.92224	0.015824		0.0123	0.49817	0.010184
0.012915	0.97444	0.014592		0.012915	0.50493	0.0090175		0.012915	0.88243	0.013568		0.012915	0.45469	0.0083967
0.013561	0.88089	0.011975		0.013561	0.45751	0.0074692		0.013561	0.84619	0.011645		0.013561	0.41177	0.0069682
0.014239	0.91796	0.011055		0.014239	0.42023	0.0064145		0.014239	0.78868	0.0098891		0.014239	0.37108	0.0059245
0.014951	0.71332	0.0085975		0.014951	0.37739	0.0055525		0.014951	0.74183	0.0088235		0.014951	0.32721	0.0050748
0.015698	0.65252	0.0073166		0.015698	0.31634	0.0044771		0.015698	0.696	0.0076599		0.015698	0.27284	0.0040879
0.016483	0.61426	0.0069103		0.016483	0.2591	0.0038936		0.016483	0.62571	0.0070005		0.016483	0.23281	0.0036482
0.017307	0.57792	0.0060513		0.017307	0.2127	0.0031789		0.017307	0.55224	0.0058717		0.017307	0.19052	0.0029801
0.018173	0.52857	0.0052714		0.018173	0.16586	0.0025484		0.018173	0.47683	0.0049222		0.018173	0.14604	0.0023703
0.019081	0.47223	0.0047824		0.019081	0.11624	0.0020347		0.019081	0.3856	0.0041931		0.019081	0.10645	0.0019376
0.020035	0.41546	0.0041989		0.020035	0.08169	0.0015965		0.020035	0.31715	0.0035419		0.020035	0.069395	0.0014632
0.021037	0.3349	0.0035435		0.021037	0.053226	0.0012363		0.021037	0.25132	0.0029736		0.021037	0.048014	0.0011717
0.022089	0.25702	0.0028405		0.022089	0.034986	0.00093786		0.022089	0.18978	0.0023748		0.022089	0.029667	0.00086225
0.023193	0.18803	0.0022894		0.023193	0.020542	0.00068636		0.023193	0.14154	0.001947		0.023193	0.017727	0.00063723
0.024353	0.12311	0.0017756		0.024353	0.013704	0.00055177		0.024353	0.10483	0.0016241		0.024353	0.012595	0.00052855
0.025571	0.080295	0.0013678		0.025571	0.011116	0.00048302		0.025571	0.083653	0.0013974		0.025571	0.009971	0.00045763
0.026849	0.053424	0.0010905		0.026849	0.010836	0.00047347		0.026849	0.067492	0.0012339		0.026849	0.008799	0.0004262
0.028192	0.043955	0.0012418		0.028192	0.011991	0.00059686		0.028192	0.060374	0.0015444		0.028192	0.010564	0.00057866
0.029601	0.040477	0.00063708		0.029601	0.013374	0.00032374		0.029601	0.054339	0.00078046		0.029601	0.011849	0.00031989
0.031081	0.043647	0.0006367		0.031081	0.013432	0.00031523		0.031081	0.048917	0.00069905		0.031081	0.011969	0.00031053
0.032636	0.045398	0.0006377		0.032636	0.012589	0.00030319		0.032636	0.045287	0.00065333		0.032636	0.011511	0.00029794
0.034267	0.042482	0.0009136		0.034267	0.010466	0.00040772		0.034267	0.03858	0.00090999		0.034267	0.010314	0.00041467
0.035981	0.035103	0.00055444		0.035981	0.0081396	0.00020685		0.035981	0.032296	0.00056585		0.035981	0.0078127	0.00022927
0.03778	0.02487	0.00044721		0.03778	0.005799	0.00017069		0.03778	0.023681	0.00046763		0.03778	0.0053664	0.00018535
0.039669	0.015043	0.00030803		0.039669	0.0035187	0.0001203		0.039669	0.015778	0.00033988		0.039669	0.0034388	0.00013517
0.041652	0.0066611	0.00018482		0.041652	0.0019167	8.1953e-05		0.041652	0.009073	0.00023492		0.041652	0.0016263	8.5804e-05
0.043735	0.0019309	9.6326e-05		0.043735	0.00065025	4.6196e-05		0.043735	0.0039191	0.00014925		0.043735	0.00058683	5.0065e-05
0.045922	0.00047078	4.488e-05		0.045922	0.00022407	2.5695e-05		0.045922	0.0013205	8.1689e-05		0.045922	0.00025408	3.1186e-05
0.048218	0.00059209	4.8618e-05		0.048218	0.00031727	2.9599e-05		0.048218	0.00036598	4.1514e-05		0.048218	0.00035376	3.5765e-05
0.050628	0.00068954	4.9297e-05		0.050628	0.00056511	3.7382e-05		0.050628	0.00062439	5.0916e-05		0.050628	0.00072151	4.8222e-05
0.05316	0.00045452	3.8935e-05		0.05316	0.00072204	4.0908e-05		0.05316	0.0011729	6.8384e-05		0.05316	0.00092804	5.3045e-05
0.055818	0.00024501	2.8119e-05		0.055818	0.00076437	4.1508e-05		0.055818	0.0014108	7.3747e-05		0.055818	0.00077879	4.7763e-05
0.058609	0.0006711	4.5423e-05		0.058609	0.00046743	3.1507e-05		0.058609	0.0011744	6.539e-05		0.058609	0.00050651	3.7518e-05
0.061539	0.0016994	9.973e-05		0.061539	0.00024393	3.1124e-05		0.061539	0.00078868	6.4914e-05		0.061539	0.00025483	3.1884e-05
0.064616	0.0024654	5.8867e-05		0.064616	0.00012055	1.2003e-05		0.064616	0.00049335	2.8108e-05		0.064616	0.00011484	1.1986e-05
0.067847	0.0019954	4.9471e-05		0.067847	0.00017386	1.3159e-05		0.067847	0.00057491	2.844e-05		0.067847	0.00012822	1.1836e-05
0.071239	0.0009374	3.2507e-05		0.071239	0.00033524	1.7491e-05		0.071239	0.00096003	3.5483e-05		0.071239	0.00026439	1.6494e-05
0.074801	0.00028573	1.7854e-05		0.074801	0.0003413	1.7381e-05		0.074801	0.0011665	3.9583e-05		0.074801	0.00030864	1.7816e-05
0.078541	0.00052165	2.3949e-05		0.078541	0.00026148	1.5319e-05		0.078541	0.00092756	3.5151e-05		0.078541	0.0002404	1.5822e-05
0.082468	0.00099754	3.42e-05		0.082468	0.00012878	1.1072e-05		0.082468	0.00050302	2.671e-05		0.082468	0.00010878	1.072e-05
0.086592	0.0011119	3.88e-05		0.086592	3.8898e-05	6.8299e-06		0.086592	0.00018328	1.7511e-05		0.086592	3.3463e-05	8.1806e-06
0.090921	0.00068297	2.227e-05		0.090921	2.5804e-05	4.4216e-06		0.090921	5.1282e-05	6.6348e-06		0.090921	1.6939e-05	3.4019e-06
0.095468	0.00066285	2.1012e-05		0.095468	4.9012e-05	5.8634e-06		0.095468	5.0831e-05	6.3278e-06		0.095468	3.1818e-05	4.4923e-06
0.10024	0.00066207	2.0169e-05		0.10024	4.585e-05	5.4704e-06		0.10024	5.6909e-05	6.4458e-06		0.10024	3.1608e-05	4.2996e-06
0.10525	0.00041485	1.5305e-05		0.10525	2.3714e-05	3.7764e-06		0.10525	4.8381e-05	5.7237e-06		0.10525	1.649e-05	2.9877e-06
0.11052	0.00017945	9.5949e-06		0.11052	2.1526e-05	3.4828e-06		0.11052	7.0472e-05	6.6103e-06		0.11052	2.0202e-05	3.1715e-06
0.11604	0.00029093	1.1553e-05		0.11604	4.3094e-05	4.6064e-06		0.11604	0.00012655	8.3914e-06		0.11604	3.1405e-05	3.7419e-06
0.12184	0.00038049	1.3102e-05		0.12184	4.1032e-05	4.4224e-06		0.12184	0.00011522	7.9116e-06		0.12184	3.6012e-05	3.9442e-06
0.12794	0.00017962	8.7776e-06		0.12794	1.8112e-05	2.8786e-06		0.12794	6.2251e-05	5.6874e-06		0.12794	1.8452e-05	2.7659e-06
0.13433	5.5526e-05	4.7245e-06		0.13433	5.2717e-06	1.5258e-06		0.13433	1.6727e-05	2.8561e-06		0.13433	5.269e-06	1.4391e-06
0.14105	4.0788e-05	4.0504e-06		0.14105	7.3595e-06	1.7908e-06		0.14105	1.1861e-05	2.4055e-06		0.14105	5.1118e-06	1.4148e-06
0.1481	1.6671e-05	2.4833e-06		0.1481	3.938e-06	1.2698e-06		0.1481	6.6132e-06	1.7353e-06		0.1481	5.2172e-06	1.3952e-06
0.15551	2.7218e-05	3.1883e-06		0.15551	5.739e-06	1.5348e-06		0.15551	1.7401e-05	2.8278e-06		0.15551	6.2348e-06	1.5132e-06
0.16328	3.4891e-05	3.7483e-06		0.16328	7.9226e-06	1.8682e-06		0.16328	2.3381e-05	3.3804e-06		0.16328	3.2912e-06	1.1427e-06
0.17145	2.1108e-05	2.9956e-06		0.17145	6.3351e-06	1.7258e-06		0.17145	2.1137e-05	3.3351e-06		0.17145	6.8136e-06	1.6952e-06
0.18002	6.8801e-06	1.7956e-06		0.18002	4.4306e-06	1.5216e-06		0.18002	8.2559e-06	2.1815e-06		0.18002	4.8526e-06	1.5005e-06
0.18902	5.404e-06	1.7395e-06		0.18902	7.2825e-06	2.1104e-06		0.18902	7.1328e-06	2.1964e-06		0.18902	3.2751e-06	1.3411e-06
0.19847	8.6287e-06	2.4511e-06		0.19847	6.8913e-06	2.3459e-06		0.19847	1.0899e-05	3.0511e-06		0.19847	2.9318e-06	1.4135e-06
0.20839	8.1176e-06	2.5718e-06		0.20839	8.3205e-06	2.7294e-06		0.20839	2.0176e-05	4.5047e-06		0.20839	6.1173e-06	2.213e-06
0.21881	2.9135e-06	1.6833e-06		0.21881	4.7942e-06	2.1487e-06		0.21881	9.077e-06	3.1205e-06		0.21881	1.6461e-06	1.1652e-06
0.22975	4.2302e-06	2.1716e-06		0.22975	5.5679e-06	2.5434e-06		0.22975	1.1835e-05	3.9526e-06		0.22975	3.2837e-06	1.9002e-06
0.23768	1.1717e-05	6.0683e-06		0.23768	7.1836e-06	4.8553e-06		0.23768	1.3685e-05	7.0618e-06		0.23768	2.8293e-06	2.8303e-06

## Sheet: Figure 5
D2O up spin				D2O downspin				H2O up spin				H2O downspin
qz (Å^-1)	, Reflectivity,	Reflectivity Error		qz (Å^-1)	, Reflectivity,	Reflectivity Error		qz (Å^-1)	, Reflectivity,	Reflectivity Error		qz (Å^-1)	, Reflectivity,	Reflectivity Error
0.0123	1	0.02046		0.0123	1	0.019674		0.0123	0.66667	0.022537		0.0123	0.66667	0.020205
0.012915	0.94898	0.017327		0.012915	0.98345	0.017245		0.012915	0.62971	0.019117		0.012915	0.63557	0.017383
0.013561	0.91224	0.014933		0.013561	0.95306	0.014981		0.013561	0.60909	0.016602		0.013561	0.57671	0.0145
0.014239	0.85935	0.013062		0.014239	0.82504	0.012149		0.014239	0.51936	0.013802		0.014239	0.57256	0.012946
0.014951	0.66146	0.010348		0.014951	0.6965	0.010186		0.014951	0.46666	0.012079		0.014951	0.53074	0.011593
0.015698	0.40521	0.0068798		0.015698	0.55611	0.0079889		0.015698	0.38218	0.0097771		0.015698	0.50942	0.010283
0.016483	0.34621	0.0061715		0.016483	0.52825	0.0076099		0.016483	0.32503	0.0088024		0.016483	0.44958	0.0094363
0.017307	0.32076	0.0054122		0.017307	0.5034	0.0067386		0.017307	0.26586	0.0072588		0.017307	0.3926	0.0079993
0.018173	0.28336	0.0046826		0.018173	0.46836	0.0059769		0.018173	0.20537	0.0058862		0.018173	0.34661	0.0069165
0.019081	0.23954	0.004155		0.019081	0.43994	0.0056365		0.019081	0.13975	0.0046932		0.019081	0.28753	0.006117
0.020035	0.19861	0.003564		0.020035	0.38885	0.0049934		0.020035	0.10944	0.0039383		0.020035	0.25171	0.0054437
0.021037	0.15266	0.0030061		0.021037	0.32439	0.0043494		0.021037	0.072046	0.0030948		0.021037	0.18832	0.004518
0.022089	0.11019	0.0023917		0.022089	0.27434	0.0037214		0.022089	0.04474	0.0023033		0.022089	0.13998	0.0036484
0.023193	0.07434	0.0018718		0.023193	0.22194	0.0032064		0.023193	0.026808	0.00171		0.023193	0.11044	0.0031315
0.024353	0.048325	0.0014802		0.024353	0.15918	0.0026341		0.024353	0.017457	0.001359		0.024353	0.078619	0.0025895
0.025571	0.026374	0.0010588		0.025571	0.11072	0.0021091		0.025571	0.011362	0.0010654		0.025571	0.063981	0.0022687
0.026849	0.013912	0.00076121		0.026849	0.075647	0.0017102		0.026849	0.010639	0.0010233		0.026849	0.046895	0.0019198
0.028192	0.0078714	0.00065043		0.028192	0.053436	0.0016736		0.028192	0.010737	0.0010926		0.028192	0.03994	0.001861
0.029601	0.0078029	0.00032002		0.029601	0.039922	0.00076047		0.029601	0.011928	0.00056899		0.029601	0.034069	0.00086769
0.031081	0.0094032	0.00035158		0.031081	0.033869	0.00067482		0.031081	0.013206	0.00060612		0.031081	0.032629	0.00085134
0.032636	0.010571	0.00037918		0.032636	0.0321	0.00065092		0.032636	0.013146	0.00061565		0.032636	0.030356	0.00083965
0.034267	0.010043	0.00050409		0.034267	0.029984	0.00090595		0.034267	0.010706	0.00073779		0.034267	0.026115	0.00098544
0.035981	0.0086759	0.00024679		0.035981	0.025728	0.00049966		0.035981	0.0094091	0.00028077		0.035981	0.022627	0.000408
0.03778	0.0060982	0.00020262		0.03778	0.02067	0.00043676		0.03778	0.0070614	0.00023821		0.03778	0.016407	0.00033513
0.039669	0.0042283	0.00015265		0.039669	0.015175	0.00033622		0.039669	0.0040485	0.00016375		0.039669	0.011135	0.00024678
0.041652	0.0023054	0.00010419		0.041652	0.008838	0.00023423		0.041652	0.0023511	0.00011539		0.041652	0.007184	0.00018159
0.043735	0.0010962	6.9759e-05		0.043735	0.0041724	0.00015559		0.043735	0.00082661	6.6358e-05		0.043735	0.0035318	0.0001233
0.045922	0.00039223	3.9584e-05		0.045922	0.0015088	8.8214e-05		0.045922	0.00024466	3.4317e-05		0.045922	0.0014172	7.3481e-05
0.048218	0.00029325	3.3185e-05		0.048218	0.0005511	5.1551e-05		0.048218	0.00025766	3.4072e-05		0.048218	0.00039008	3.7324e-05
0.050628	0.000372	3.5209e-05		0.050628	0.00039184	4.0812e-05		0.050628	0.00054246	4.6624e-05		0.050628	0.00018743	2.4157e-05
0.05316	0.00041885	3.6205e-05		0.05316	0.00035129	3.7588e-05		0.05316	0.00073591	5.2647e-05		0.05316	0.0004136	3.5174e-05
0.055818	0.00041852	3.5687e-05		0.055818	0.00050745	4.454e-05		0.055818	0.00096234	5.9342e-05		0.055818	0.00068184	4.4392e-05
0.058609	0.00051406	3.8466e-05		0.058609	0.00085193	5.614e-05		0.058609	0.00075409	5.1157e-05		0.058609	0.0007198	4.4334e-05
0.061539	0.00077621	6.7394e-05		0.061539	0.0014402	9.8488e-05		0.061539	0.00037742	4.1881e-05		0.061539	0.00052467	4.8796e-05
0.064616	0.0008489	3.505e-05		0.064616	0.0017269	5.4858e-05		0.064616	0.00012615	1.3791e-05		0.064616	0.0003524	2.1078e-05
0.067847	0.00056975	2.6854e-05		0.067847	0.0015183	4.823e-05		0.067847	0.00014922	1.4017e-05		0.067847	0.0003433	1.9508e-05
0.071239	0.00030741	1.8964e-05		0.071239	0.00079326	3.3619e-05		0.071239	0.00025677	1.786e-05		0.071239	0.00054219	2.3472e-05
0.074801	0.0001278	1.1895e-05		0.074801	0.00037887	2.3158e-05		0.074801	0.00031202	1.949e-05		0.074801	0.00065665	2.5662e-05
0.078541	0.00025204	1.6159e-05		0.078541	0.0004113	2.2299e-05		0.078541	0.00027926	1.8115e-05		0.078541	0.00061708	2.537e-05
0.082468	0.00046261	2.387e-05		0.082468	0.00083684	3.482e-05		0.082468	0.00016014	1.4982e-05		0.082468	0.00041081	2.1718e-05
0.086592	0.00039352	2.5013e-05		0.086592	0.00080007	3.7636e-05		0.086592	4.4791e-05	1.2375e-05		0.086592	0.00016595	1.7641e-05
0.090921	0.00027668	1.5627e-05		0.090921	0.00047147	2.1394e-05		0.090921	1.6396e-05	3.5461e-06		0.090921	2.9236e-05	4.6015e-06
0.095468	0.0002795	1.499e-05		0.095468	0.0003774	1.8299e-05		0.095468	3.9293e-05	5.2784e-06		0.095468	2.004e-05	3.6211e-06
0.10024	0.00034181	1.6047e-05		0.10024	0.00045913	1.9442e-05		0.10024	3.6295e-05	4.8902e-06		0.10024	4.6709e-05	5.3388e-06
0.10525	0.00020952	1.2022e-05		0.10525	0.00030867	1.5316e-05		0.10525	2.1738e-05	3.6424e-06		0.10525	3.2997e-05	4.3255e-06
0.11052	8.6776e-05	7.4254e-06		0.11052	0.00014225	9.9713e-06		0.11052	1.7556e-05	3.1479e-06		0.11052	3.8498e-05	4.4642e-06
0.11604	0.0001172	8.1324e-06		0.11604	0.00019651	1.1051e-05		0.11604	3.1344e-05	3.9605e-06		0.11604	7.5321e-05	5.9218e-06
0.12184	0.00016006	9.366e-06		0.12184	0.00030471	1.3619e-05		0.12184	3.8746e-05	4.3271e-06		0.12184	8.294e-05	6.1508e-06
0.12794	9.6858e-05	7.1285e-06		0.12794	0.00019985	1.0773e-05		0.12794	2.1039e-05	3.1192e-06		0.12794	5.6714e-05	4.9674e-06
0.13433	4.3922e-05	4.6801e-06		0.13433	6.2416e-05	5.8385e-06		0.13433	1.1853e-05	2.2844e-06		0.13433	1.0598e-05	2.0813e-06
0.14105	3.2767e-05	4.0384e-06		0.14105	3.4395e-05	4.3294e-06		0.14105	6.7218e-06	1.7208e-06		0.14105	8.8067e-06	1.9063e-06
0.1481	1.2811e-05	2.4394e-06		0.1481	1.8268e-05	3.0281e-06		0.1481	4.6826e-06	1.3969e-06		0.1481	7.8064e-06	1.72e-06
0.15551	1.3981e-05	2.5551e-06		0.15551	1.7507e-05	2.9759e-06		0.15551	5.0366e-06	1.44e-06		0.15551	8.5408e-06	1.8024e-06
0.16328	2.2344e-05	3.3263e-06		0.16328	3.7744e-05	4.5466e-06		0.16328	9.1621e-06	1.9988e-06		0.16328	1.4171e-05	2.4165e-06
0.17145	1.1231e-05	2.4382e-06		0.17145	3.2061e-05	4.309e-06		0.17145	6.3757e-06	1.7579e-06		0.17145	1.5297e-05	2.589e-06
0.18002	6.1625e-06	1.9261e-06		0.18002	7.67e-06	2.2175e-06		0.18002	5.4578e-06	1.7078e-06		0.18002	9.4552e-06	2.1183e-06
0.18902	6.4242e-06	2.1247e-06		0.18902	1.081e-05	2.9037e-06		0.18902	7.037e-06	2.106e-06		0.18902	5.0915e-06	1.7004e-06
0.19847	5.7562e-06	2.1794e-06		0.19847	7.1122e-06	2.5141e-06		0.19847	8.9117e-06	2.6548e-06		0.19847	8.4644e-06	2.448e-06
0.20839	2.0057e-06	1.4193e-06		0.20839	7.7587e-06	2.9373e-06		0.20839	7.9012e-06	2.6901e-06		0.20839	1.0183e-05	2.9455e-06
0.21881	3.4633e-06	2.0124e-06		0.21881	4.895e-06	2.4672e-06		0.21881	5.8764e-06	2.4017e-06		0.21881	1.7518e-06	1.2401e-06
0.22975	3.9127e-06	2.2633e-06		0.22975	2.8312e-06	1.9897e-06		0.22975	4.4455e-06	2.343e-06		0.22975	6.6619e-06	2.7276e-06
0.23768	3.8272e-06	3.8288e-06		0.23768	1.6271e-05	8.1642e-06		0.23768	3.6995e-06	3.4437e-06		0.23768	3.2772e-06	3.2786e-06
